# Supplementary material for: Profiling of Phenolic Compounds and Triterpene Acids of Twelve Apple (Malus domestica Borkh.) Cultivars
Source: Foods. 2021 Jan 28;10(2):267. doi: 10.3390/foods10020267 (PMC7911497; doi:10.3390/foods10020267)
Supplement: Supplementary file 1 [file foods-10-00267-s001.zip]

Archive with 1 entries (1 files):
- foods-1069369-supplementary.pdf
